# Supplementary material for: Establishing the Thermodynamic Cards of Dipine Models’ Oxidative Metabolism on 21 Potential Elementary Steps
Source: Molecules. 2024 Aug 5;29(15):3706. doi: 10.3390/molecules29153706 (PMC11313972; doi:10.3390/molecules29153706)
Supplement: Supplementary file 1 [file molecules-29-03706-s001.zip]

Archive with 1 entries (1 files):
- molecules-3108006-supplementary.pdf
